# Supplementary material for: Steering strategies for wasp inspired self propelled needles
Source: Sci Rep. 2025 Aug 23;15:31018. doi: 10.1038/s41598-025-15031-7 (PMC12374996; doi:10.1038/s41598-025-15031-7)
Supplement: Supplementary file 2 — Supplementary Material 2 [file 41598_2025_15031_MOESM2_ESM.xlsx]

## Sheet: Data
Condition name	Repetition	MAXRANGE	Condition number	Stroke [steps]	Stroke [mm]	Number of cycles	Theoretical distance travelled [mm]	Initial motor offset (m1) [steps]	Initial motor offset (m2) [steps]	Initial motor offset (m3) [steps]	Initial motor offset (m4) [steps]	Initial motor offset (m5) [steps]	Initial motor offset (m6) [steps]	Motors that move ring forward	Needle diameter [mm]	Gelatine mass [g]	Central offset [mm]	x0_s: Initial straight insertion depth [mm]	x0_m: initial insertion distance [mm]	z0_d: Initial insertion deflection [mm]	x1_s: straight travel depth [mm]	x1_m: traveled depth [mm]	d_s = measured straight insertion distance [mm]	d_m = measured insertion distance [mm]	z1_d: Travel deflection measured [mm]	d_d = Measured distance deflected [mm]	s_r = slip ratio [..]	η = propulsion efficiency [%]	d_r = Deflection-to-insertion ratio [..]		Absolute d/i	R = Radius of curvature [mm]	|R| = Absolute radiuis of curvature [mm]	κ = Curvature [1/mm]	Dimensionless curvature	Duration [s]	Speed [mm/s]	v = Insertion speed [mm/s]	Measurement date (mm/dd/yyyy)	Remarks
1R5 5wt% straight
1R5-C25-S2-R0-WT5	1	4700	1	1277	2	25	60	2200	1921	1766	1160	1155	900	5	0.89	61.91	0	34	43	0	74	84	40	41	-2.5	-2.5	0.316667	0.683333	-0.0625	-0.0609756	0.0625	-321.25	321.25	-0.00311284	-0.00138521	45	0.888889	0.911111	2025-01-24
1R5-C25-S2-R0-WT5	2	4700	1	1277	2	25	60	2200	1921	1766	1160	1155	900	5	0.89	61.91	0	33	42.5	0	75	84	42	41.5	-3	-3	0.308333	0.691667	-0.0714286	-0.0722892	0.0714286	-295.5	295.5	-0.00338409	-0.00150592	45	0.933333	0.922222	2025-01-24
1R5-C25-S2-R0-WT5	3	4700	1	1277	2	25	60	2200	1921	1766	1160	1155	900	1	0.89	63.73	0	30.5	40	-1	66	75.5	35.5	35.5	-4	-3	0.408333	0.591667	-0.084507	-0.084507	0.084507	-211.542	211.542	-0.0047272	-0.0021036	45	0.788889	0.788889	2025-01-24
1R5-C25-S2-R0-WT5	4	4700	1	1277	2	25	60	2200	1921	1766	1160	1155	900	3	0.89	63.73	0	33	42	0.5	69.5	79	36.5	37	-2.5	-3	0.383333	0.616667	-0.0821918	-0.0810811	0.0821918	-223.542	223.542	-0.00447344	-0.00199068	45	0.811111	0.822222	2025-01-24	buckling in middle, but went further normal
1R5-C25-S2-R0-WT5	5	4700	1	1277	2	25	60	2200	1921	1766	1160	1155	900	3	0.89	68.43	0	33.5	42.5	-1	68	77	34.5	34.5	-3	-2	0.425	0.575	-0.057971	-0.057971	0.057971	-298.562	298.562	-0.00334938	-0.00149048	45	0.766667	0.766667	2025-01-24
1R5-C25-S2-R0-WT5	6	4700	1	1277	2	25	60	2200	1921	1766	1160	1155	900	3	0.89	68.43	0	30	40	0.5	69.5	79	39.5	39	-1	-1.5	0.35	0.65	-0.0379747	-0.0384615	0.0379747	-520.833	520.833	-0.00192	-0.0008544	45	0.877778	0.866667	2025-01-24
Mean																											0.365278	0.634722	-0.0660955	-0.0658809	0.0660955	-311.872	311.872	-0.00349449	-0.00155505		0.844444	0.846296
Median																											0.366667	0.633333	-0.0669643					-0.00336674
STD.P																											0.0439425	0.0439425	0.0157915	0.0155858	0.0157915	101.707	101.707	0.000925188	0.000411709		0.0594903	0.05859
1R5 5wt% up
1R5-C25-S2-R30-WT5-Up	1	5200	3	1277	2	25	60	2200	1921	1766	1160	1155	900	4	0.89	60.39	8	40	43.5	1.5	74	81	34	37.5	15	13.5	0.375	0.625	0.397059	0.36	0.397059	49.5648	49.5648	0.0201756	0.00897814	45	0.755556	0.833333	2025-01-21	In last cycle, ring segment buckled
1R5-C25-S2-R30-WT5-Up	2	5200	3	1277	2	25	60	2200	1921	1766	1160	1155	900	3	0.89	60.39	8	40	43.5	4	69	76	29	32.5	15.5	11.5	0.458333	0.541667	0.396552	0.353846	0.396552	42.3152	42.3152	0.0236322	0.0105163	45	0.644444	0.722222	2025-01-21	In last 3 cycles, ring segment buckled
1R5-C25-S2-R30-WT5-Up	3	5200	3	1277	2	25	60	2200	1921	1766	1160	1155	900	6	0.89	63.56	8	34	37	2	70	76	36	39	17	15	0.35	0.65	0.416667	0.384615	0.416667	50.7	50.7	0.0197239	0.00877712	45	0.8	0.866667	2025-01-21	In last 3 cycles, ring segment buckled
1R5-C25-S2-R30-WT5-Up	4	5200	3	1277	2	25	60	2200	1921	1766	1160	1155	900	6	0.89	63.56	8	35	36	2.5	64	68.5	29	32.5	13	10.5	0.458333	0.541667	0.362069	0.323077	0.362069	45.2976	45.2976	0.0220762	0.00982392	45	0.644444	0.722222	2025-01-21	Needle deflected downwards
1R5-C25-S2-R30-WT5-Up	5	5200	3	1277	2	25	60	2200	1921	1766	1160	1155	900	6	0.89	67.07	8	39	41	3	67	72.5	28	31.5	15	12	0.475	0.525	0.428571	0.380952	0.428571	38.6667	38.6667	0.0258621	0.0115086	45	0.622222	0.7	2025-01-21	In last 3 cycles, ring segment buckled
1R5-C25-S2-R30-WT5-Up	6	5200	3	1277	2	25	60	2200	1921	1766	1160	1155	900	6	0.89	67.07	8	36	37	2	64	68.5	28	31.5	13	11	0.475	0.525	0.392857	0.349206	0.392857	41.1364	41.1364	0.0243094	0.0108177	45	0.622222	0.7	2025-01-21
Mean																											0.431944	0.568056	0.398962	0.358616	0.398962	44.6134	44.6134	0.0226299	0.0100703		0.681481	0.757407
Median																											0.458333	0.541667	0.396805					0.0228542
STD.P																											0.0500964	0.0500964	0.0208085	0.02062	0.0208085	4.37353	4.37353	0.00220028	0.000979123		0.0698813	0.0667951
1R5 5wt% down
1R5-C25-S2-R30-WT5-Down	1	5200	2	1277	2	25	60	2200	1921	1766	1160	1155	900	6	0.89	65.34	8	33	37	-2	63	73	30	36	-18	-16	0.4	0.6	-0.533333	-0.444444	0.533333	-36.125	36.125	-0.0276817	-0.0123183	45	0.666667	0.8	2025-01-21
1R5-C25-S2-R30-WT5-Down	2	5200	2	1277	2	25	60	2200	1921	1766	1160	1155	900	6	0.89	65.34	8	36	42	-3	66	79	30	37	-20	-17	0.383333	0.616667	-0.566667	-0.459459	0.566667	-34.9706	34.9706	-0.0285955	-0.012725	45	0.666667	0.822222	2025-01-21	At end out of gelatine during last cycle
1R5-C25-S2-R30-WT5-Down	3	5200	2	1277	2	23	55.2	2200	1921	1766	1160	1155	900	6	0.89	62.64	8	36	42	-2.5	63	73	27	31	-20	-17.5	0.438406	0.561594	-0.648148	-0.564516	0.648148	-29.5786	29.5786	-0.0338083	-0.0150447	45	0.6	0.688889	2025-01-22	At end out of gelatine during 23rd cycle
1R5-C25-S2-R30-WT5-Down	4	5200	2	1277	2	25	60	2200	1921	1766	1160	1155	900	5	0.89	62.64	8	38	43	-1	73	82.5	35	39.5	-16	-15	0.341667	0.658333	-0.428571	-0.379747	0.428571	-48.3333	48.3333	-0.0206897	-0.0092069	45	0.777778	0.877778	2025-01-22
1R5-C25-S2-R30-WT5-Down	5	5200	2	1277	2	25	60	2200	1921	1766	1160	1155	900	5	0.89	63.5	8	37	43	-3	68	79	31	36	-20	-17	0.4	0.6	-0.548387	-0.472222	0.548387	-36.7647	36.7647	-0.0272	-0.012104	45	0.688889	0.8	2025-01-22	At end out of gelatine during last cycle
1R5-C25-S2-R30-WT5-Down	6	5200	2	1277	2	25	60	2200	1921	1766	1160	1155	900	5	0.89	63.5	8	35	41	-1	68.5	76	33.5	35	-13	-12	0.416667	0.583333	-0.358209	-0.342857	0.358209	-52.7604	52.7604	-0.0189536	-0.00843435	45	0.744444	0.777778	2025-01-22	In last 5 cycles, ring segment buckled
Mean																											0.396679	0.603321	-0.513886	-0.443874	0.513886	-39.7554	39.7554	-0.0261548	-0.0116389		0.690741	0.794444
																											0.4	0.6	-0.54086					-0.0274408
STD.P																											0.0299086	0.0299086	0.0947757	0.0706141	0.0947757	8.07566	8.07566	0.00499468	0.00222263		0.0575268	0.0565649
2R3 5wt% up
2R3-C25-S2-R30-WT5-Up	1	4400	4	1277	2	25	60	2200	1921	1766	1160	1155	900	4	0.89	97.27	8	39	31	2.5	64	58.5	25	27.5	13	10.5	0.541667	0.458333	0.42	0.381818	0.42	35.0119	35.0119	0.0285617	0.01271	45	0.555556	0.611111	2025-01-10
2R3-C25-S2-R30-WT5-Up	2	4400	4	1277	2	25	60	2200	1921	1766	1160	1155	900	4	0.89	97.27	8	40	38	3	67	68	27	30	15	12	0.5	0.5	0.444444	0.4	0.444444	36.375	36.375	0.0274914	0.0122337	45	0.6	0.666667	2025-01-10
2R3-C25-S2-R30-WT5-Up	3	4400	4	1277	2	25	60	2200	1921	1766	1160	1155	900	2	0.89	54.06	8	41	42	3	66.5	68.5	25.5	26.5	8.5	5.5	0.558333	0.441667	0.215686	0.207547	0.215686	61.8636	61.8636	0.0161646	0.00719324	45	0.566667	0.588889	2025-01-16
2R3-C25-S2-R30-WT5-Up	4	4400	4	1277	2	25	60	2200	1921	1766	1160	1155	900	2	0.89	54.06	8	40	41	2	69	71	29	30	8	6	0.5	0.5	0.206897	0.2	0.206897	73.0833	73.0833	0.013683	0.00608894	45	0.644444	0.666667	2025-01-16
2R3-C25-S2-R30-WT5-Up	5	4400	4	1277	2	25	60	2200	1921	1766	1160	1155	900	4	0.89	59.4	8	40	41	4	64	67	24	26	13	9	0.566667	0.433333	0.375	0.346154	0.375	36.5	36.5	0.0273973	0.0121918	45	0.533333	0.577778	2025-01-16	ring segment buckled at the end, needle segments slightly diverged
2R3-C25-S2-R30-WT5-Up	6	4400	4	1277	2	25	60	2200	1921	1766	1160	1155	900	2	0.89	59.4	8	40	40.5	1.5	66	68	26	27.5	8	6.5	0.541667	0.458333	0.25	0.236364	0.25	55.25	55.25	0.0180995	0.0080543	45	0.577778	0.611111	2025-01-16
Mean																											0.534722	0.465278	0.318671	0.295314	0.318671	49.6806	49.6806	0.0218996	0.00974532		0.57963	0.62037
Median																											0.541667	0.458333	0.3125					0.0227484
STD.P																											0.0260949	0.0260949	0.0975317	0.0829556	0.0975317	14.6803	14.6803	0.00606519	0.00269901		0.0353796	0.0347931
Values for in the Abstract/Discussion sections:
Total mean (n = 24)																																					0.699074	0.75463
Total STD.P (n = 24)																																					0.110411
Steering mean (n = 18)																												0.545552			0.410507		44.6832
Steering STD.P (n = 18)																												0.0692165			0.112816		10.7876
Explorative tests
Stiffer substrates
1R5 10wt% straight
1R5-C25-S2-R0-B0-WT10	1	4700		1277	2	25	60	1100	900	1000	650	900	500	1	0.89	65.53	0	30	31	1	65	66	35	35	1	0	0.416667	0.583333	0	0	0	#DIV/0!	#DIV/0!	#DIV/0!	#DIV/0!	45	0.777778		2024-07-19
1R5-C25-S2-R0-B0-WT10	2	4700		1277	2	25	60	1940	1572	1504	986	1068	900	1	0.89	61.16	0	31	35	-1	62	66	31	31	-2.5	-1.5	0.483333	0.516667	-0.0483871	-0.0483871	0.0483871	-321.083	321.083	-0.00311446	-0.00138593	45	0.688889		2024-07-23
Mean																													-0.0241935
SD.P																													0.0241935
2R3 10wt% up
2R3-C25-S2-R30-B8-WT10	1	4000		1277	2	25	60	2200	1921	1766	1160	1155	900	4	0.89	88.21	8	36	43	3	38	45	2	2	4	1	0.966667	0.0333333	0	0.5	0	2.5	2.5	0.4	0.178	45	0.0444444		2025-01-10	Ring segment buckled during forward push
Different ring designs
1R3 5wt% 2-mm stroke up
1R3-C25-S2-R30-B8-WT5-Up	1	5800		1277	2	25	60	2200	1921	1766	1160	1155	900	6	0.89	92.26	8	40	44	1	57	62	17	18	7	6	0.7	0.3	0.352941	0.333333	0.352941	27.0833	27.0833	0.0369231	0.0164308	45	0.377778	0.4	2025-01-10	ring segment buckled during forward push, needle segments diverged
1R3-C25-S2-R30-B8-WT5-Up	2	5800		1277	2	25	60	2200	1921	1766	1160	1155	900	6	0.89	92.26	8	39	36	2	71	70	32	34	10	8	0.433333	0.566667	0.25	0.235294	0.25	68	68	0.0147059	0.00654412	45		0.755556	2025-01-10
3R3 5wt% 1-mm stroke up (2-mm stroke is not possible)
3R3-C50-S1-R30-B8-WT5-Up	1	2000		638	1	50	60	1738	1410	1383	905	1028	900	6	0.89	97.27	8	39	42	-4	41	44	2	2	-4	0	0.966667	0.0333333	0	0	0	#DIV/0!	#DIV/0!	#DIV/0!	#DIV/0!	45	0.0444444	0.0444444	2025-01-09
3R3-C50-S1-R30-B8-WT5-Up	2	2000		638	1	50	60	1738	1410	1383	905	1028	900	6	0.89	97.27	8	41	41	-4	41	41	0	0	-4	0	1	0	#DIV/0!	#DIV/0!	#DIV/0!	#DIV/0!	#DIV/0!	#DIV/0!	#DIV/0!	45	0	0	2025-01-09
Different stroke
1R5 5wt% 1-mm stroke up
1R5-C50-S1-R30-B6-WT5-Up	1	4400		638	1	50	60	1738	1410	1383	905	1028	900	5	0.89	55.54	6	38	22	3	61.5	49	23.5	27	14	11	0.55	0.45	0.468085	0.407407	0.468085	30.6023	30.6023	0.0326773	0.0145414	45	0.522222		2024-10-03
1R5-C50-S1-R30-B6-WT5-Up	2	4400		638	1	50	60	1738	1410	1383	905	1028	900	5	0.89	61.65	6	38	11	2	61	37.5	23	26.5	11.5	9.5	0.558333	0.441667	0.413043	0.358491	0.413043	32.5921	32.5921	0.0306823	0.0136536	45	0.511111		2024-10-03
Mean																													0.440564
SD.P																													0.0275208
1R5 5wt% 1-mm stroke down
1R5-C50-S1-R30-B6-WT5-Down	1	4400		638	1	50	60	1738	1410	1383	905	1028	900	5	0.89	64.46	6	39	34	-4.5	58	57	19	23	-15.5	-11	0.616667	0.383333	-0.578947	-0.478261	0.578947	-21.9091	21.9091	-0.0456432	-0.0203112	45	0.422222		2024-10-04
1R5-C50-S1-R30-B6-WT5-Down	2	4400		638	1	50	60	1738	1410	1383	905	1028	900	6	0.89	64.46	6	41.5	37	-3.5	61	60	19.5	23	-14	-10.5	0.616667	0.383333	-0.538462	-0.456522	0.538462	-23.3571	23.3571	-0.0428135	-0.019052	45	0.433333		2024-10-04
Mean																													-0.558704
SD.P																													0.0202429
